# Supplementary material for: Uncovering Sequence and Structural Characteristics of Fungal Expansin‐Related Proteins With Potential to Drive Substrate Targeting
Source: Proteins. 2025 Aug 1;94(2):547–57. doi: 10.1002/prot.70029 (PMC12779228; doi:10.1002/prot.70029)
Supplement: Supplementary file 1 — Data S1: Details of the selected protein sequences. [file PROT-94-547-s004.xlsx]

## Sheet: Sheet1
Supplemental File 1: Details of the selected protein sequences.
Protein name	PCA cluster	Species name	Phylum	JGI protein ID	pI without signal peptide	Mw without signal peptide, Da	Full sequence	Expressed sequence	Storage buffer (including concentration and pH)	Protein charge	Aromaticity	Hydrophobicity average	Charge, protein front	Charge, protein back	Charge, D1 front	Charge, D1 back	Charge, D2 front	Charge, D2 back	Charge, D1 total	Charge, D2 total	Disulfide Bridge A	Disulfide Bridge B	Disulfide Bridge C	Disulfide Bridge D	Disulfide Bridge E	Linker length	Predicted number of N-glycosylation sites	Predicted number of O-glycosylation sites	Predicted number of glycosylation sites in the linker region
DmiEXLX1	1	Dendrothele microspora	Basidiomycota	jgi|Denmi1|1065555	4.08	24150.4	MKSILLSFAFVPYASALSIERASANATSTSFIPASGFPGLEKSVDAIATTYGGNWPGGMCSFSDYPHTDVPNGVALGKEQWYDTSGCGACIQIAGPSGSVVAMVNDQCPECVDNHLDLDQAYASQVDADFQTEGIFDISWEFVPCPVSGNLQFKNKEGTSGYYFAMQVRNSVLPIDKLEVSTDGSTWTNVEREDYNYFTSYSGFGDTVSVRVTAVTGQQIVQENVTVKDGSIEEGSSQFTS*	LSIERASANATSTSFIPASGFPGLEKSVDAIATTYGGNWPGGMCSFSDYPHTDVPNGVALGKEQWYDTSGCGACIQIAGPSGSVVAMVNDQCPECVDNHLDLDQAYASQVDADFQTEGIFDISWEFVPCPVSGNLQFKNKEGTSGYYFAMQVRNSVLPIDKLEVSTDGSTWTNVEREDYNYFTSYSGFGDTVSVRVTAVTGQQIVQENVTVKDGSIEEGSSQFTSHHHHHH	20mM NaOAc, pH 6	-18	0.106195	-0.408933	-10	-8	-10	-2	0	-7	-12	-7	C44-C71	C92-C95	C74-C129 (no predicted disulfide bridge by AlphaFold 2)			8	2	5	0
TguEXLX1	1	Trichosporon guehoae	Basidiomycota	jgi|Trigue1|281076	4.07	32697.7	MKLFFLLLAAPAIARPSRCKPSASDSAPVLAPSAPVLAVDPTVSEVVSAVASTVSSAVPSAVGVPDAQSSWPSSISYAASETSASTEIASVTASASVSTAASEYISEAASTVSAAPTPSASTASASASVSPTSSAATSTASSTWDYLSATSYSGTSTFYGGNLNGGNCLFSTMATLPAGIYGTAYSGAVWDSAAECGACIEVTGPGGTIKAMIVDQCPECEQGHLDLFPDAFTAVGGTAGLVDTTYRFVACGITSPLILHNKDGTSAYHFSMQVVNANEPVAALEVSTDGGNTWSATTRTNYNFFEYAAGFGDAFDVRVTSITSRAVTYKGATADAGAQFTADSNF*	KPSASDSAPVLAPSAPVLAVDPTVSEVVSAVASTVSSAVPSAVGVPDAQSSWPSSISYAASETSASTEIASVTASASVSTAASEYISEAASTVSAAPTPSASTASASASVSPTSSAATSTASSTWDYLSATSYSGTSTFYGGNLNGGNCLFSTMATLPAGIYGTAYSGAVWDSAAECGACIEVTGPGGTIKAMIVDQCPECEQGHLDLFPDAFTAVGGTAGLVDTTYRFVACGITSPLILHNKDGTSAYHFSMQVVNANEPVAALEVSTDGGNTWSATTRTNYNFFEYAAGFGDAFDVRVTSITSRAVTYKGATADAGAQFTADSNFHHHHHH	10 mM sodium citrate buffer, pH 5	-8	0.0853659	-0.22107	-4	-4	-6	0	2	-4	-6	-2	C149-C177	C198-C201	C180-C232			8	0	0	0
NcaEXLX1	1	Neocallimastix californiae	Neocallimastigomycota	jgi|Neosp1|458000	4.41	42459.7	MNFRKLTLINSLIAIVSAGTGSIDAFKNYPGIVEIIEANTKNYSENFKEYFVDGPIYSGDGTAYGDATSGGNCLFPKEEYYADMMYAALNNKQYNLDMGCGLCAVVVSTSNPYKAVRIRVIDQCPECEHGSLDFSDIAFKALSNKTPDRIKITWALIPCDVDIPDWPALLKPDSPLKFQFKTGSTQFWGEVEVYNTRYPVAKVEFLNNGNYESLWRRAYNYWALNSGGFGAGPYTFRVTLADSTVIEAKDVEMVIPSSDEGDEYSTGTQTILHQGTTSSGSNSTGGGSNKKTTTKKATATKTSNKTEAASANQCSKSILSQGYSCCEQGNCDVYYEDGDGAWGVENNDWCGIRTDCSGSINEAVDICPSVYGEMGYECCSSCDVAYSDETGDWGVENDD…	GTGSIDAFKNYPGIVEIIEANTKNYSENFKEYFVDGPIYSGDGTAYGDATSGGNCLFPKEEYYADMMYAALNNKQYNLDMGCGLCAVVVSTSNPYKAVRIRVIDQCPECEHGSLDFSDIAFKALSNKTPDRIKITWALIPCDVDIPDWPALLKPDSPLKFQFKTGSTQFWGEVEVYNTRYPVAKVEFLNNGNYESLWRRAYNYWALNSGGFGAGPYTFRVTLADSTVIEAKDVEMVIPSSDEGDEYSTGTQTILHQGTTSSGSNSTGGGSNKKTTTKKATATKTSNKTEAASANQCSKSILSQGYSCCEQGNCDVYYEDGDGAWGVENNDWCGIRTDCSGSINEAVDICPSVYGEMGYECCSSCDVAYSDETGDWGVENDDWCGIRSNCHHHHHH	20mM NaOAc, pH 6	-8	0.112821	-0.519229	-7	-1	-4	2	-3	-3	-2	-6	C55-C82	C106-C109	C87-C141			19	2	1	0
CchEXLX1	1	Caecomyces churrovis	Neocallimastigomycota	jgi|Caecom1|25441	4.53	32505.5	MKLQAIFLIALSTLISFAFADEKDVEFEQAKKFFSKEADKMDKWLGNWNEEWKDIFTEGPAYTGDGTTYGDPLTGGYCMMPDSEAYTKDMMFAAMNLPQYNISAGCGSCLILAQADNPAKVVRVRVVDRCGECPKGDIDLSNTAWKALTGDFIPGRVKIIWSIVPCTETWYDYPPLVEEGSPIKLKWKMASSVYWGGIQAYNTRYPVTSIERWDGNDWVHLRRDDMFHYMWDETIPGDPMKVRVTQGDGVQVIVDGLVIDGSWYDVDDNYTLGDSQTTIYPERKTATAKPSSTAASTATQVPLPATDSW*	DEKDVEFEQAKKFFSKEADKMDKWLGNWNEEWKDIFTEGPAYTGDGTTYGDPLTGGYCMMPDSEAYTKDMMFAAMNLPQYNISAGCGSCLILAQADNPAKVVRVRVVDRCGECPKGDIDLSNTAWKALTGDFIPGRVKIIWSIVPCTETWYDYPPLVEEGSPIKLKWKMASSVYWGGIQAYNTRYPVTSIERWDGNDWVHLRRDDMFHYMWDETIPGDPMKVRVTQGDGVQVIVDGLVIDGSWYDVDDNYTLGDSQTTIYPERKTATAKPSSTAASTATQVPLPATDSWHHHHHH	10 mM sodium citrate buffer, pH 5	-10	0.117241	-0.462145	-7	-3	-5	3	-2	-6	-2	-8	C58-C86	C110-C114	C89-C146			19	2	2	0
DnaEXLX1	1	Dendryphion nanum	Ascomycota	jgi|Denna1|345398	5.06	39315.7	MKSILSIVPFVAVAAALNDQCSLVTVTETVYASPSPYAPASATTLSVSTKENAYPASVSSEIKTPSSYPVYPVASTSCDRETVSVTTTNKVTVTIGAGYATSSAYTPAPSSVEKPAYTPAPSSAEEPAYTPAPSSVEEPVYSLFSSPYPAAPAPSAAVPEQSKPAAIPTYEEPAKPAPSKEPVAQEENTSTPEVSAQATSGKATFYGGNISGGTCSFTGYTLPSGMFGTAFSGSAWNSGANCGRCVNVKGPNGQTIKAMIVDQCPECEPSHLDLFQNGFEKIGTLSAGIIKISYDFVPCGITSPIVLKNKEGTSPYWFSMQVMNGNTGVSKLEVSTDGGKTWKATQRQPYNFFENSAGFGTQSVDVKVTSIDGKTVVTKGVSIQAGKLTTAGGNF*	LNDQCSLVTVTETVYASPSPYAPASATTLSVSTKENAYPASVSSEIKTPSSYPVYPVASTSCDRETVSVTTTNKVTVTIGAGYATSSAYTPAPSSVEKPAYTPAPSSAEEPAYTPAPSSVEEPVYSLFSSPYPAAPAPSAAVPEQSKPAAIPTYEEPAKPAPSKEPVAQEENTSTPEVSAQATSGKATFYGGNISGGTCSFTGYTLPSGMFGTAFSGSAWNSGANCGRCVNVKGPNGQTIKAMIVDQCPECEPSHLDLFQNGFEKIGTLSAGIIKISYDFVPCGITSPIVLKNKEGTSPYWFSMQVMNGNTGVSKLEVSTDGGKTWKATQRQPYNFFENSAGFGTQSVDVKVTSIDGKTVVTKGVSIQAGKLTTAGGNFHHHHHH	10 mM sodium citrate buffer, pH 5	5	0.086842	-0.29528	2	3	0	1	2	2	1	4	C199-C226	C248-C251	C229-C283			8	1	1	0
PcaLOOL7	1	Phanerochete carnosa	Basidiomycota	jgi|Phaca1|211183 (node 3519)	4.47	12613.7	MFAKIFALATMALAASAATLPEKRSADIAGTHSGDGTYYATGLGACGIYNVDTDYIAAASHILYDSFPGYAGGNPNDNPICGRKVTAHYNGESVTVAITDRCEACAEWDLDFSPSAFSQLADQSVGRIHGVTWTFD	ATLPEKRSADIAGTHSGDGTYYATGLGACGIYNVDTDYIAAASHILYDSFPGYAGGNPNDNPICGRKVTAHYNGESVTVAITDRCEACAEWDLDFSPSAFSQLADQSVGRIHGVTWTFDHHHHHH	50mM NaOAc, pH 5.6	-6	0.108333	-0.387227	-5	-1	-5	-1			-6		C29-C64	C85-C88					0	1	0
PcaLOOL12	1	Phanerochete carnosa	Basidiomycota	jgi|Phaca1|262410	4.41	10578.7	MTRFATVLFSLAVIGAASAAPAEKRSTTREGRGTWYDTGLGACGWNNVNSDTVIALSPSVYSGGSHCGQTVTVTNVVTGAKATGTVADECPGCGPNDIDMTPGLFQQLGSLDEGVLTVSWTL	APAEKRSTTREGRGTWYDTGLGACGWNNVNSDTVIALSPSVYSGGSHCGQTVTVTNVVTGAKATGTVADECPGCGPNDIDMTPGLFQQLGSLDEGVLTVSWTLHHHHHH	50mM NaOAc, pH 5.6	-6	0.0818182	-0.298349	-5	-1	-5	-1			-6		C24-C48	C71-C74					0	0	0
AniEXLX1	NA	Aspergillus niger	Ascomycota	jgi|Aspni_NRRL3_1|8490	4	50212.1	MKYRCLASLGIAALGAAATVSANPLLNREAEGQCPQGYTQSVYYKTITLQPSSTASTAPTSTLASAGEGQCPVGYTQSVYYKTIPLQPTSTASVEPTSAPAVEPTSTPAVESSSTSIDQVTTLHSSSTVIVTEVVTATPAVATTSSAVESAAPVATTPSAAEASPAAETSTAVEATSSSSSSVVEVTTNAAANAAATTAAAQPTPEAVTTEVATTEAAATTEAAAQPSPEAATTEAVTTQAAAAAATTEAATTQEAAAAATTEAVVQSTAEAATTEAATTEAAAATQAAATTVESKSTSTSSTAASAATSSASSSSSSTSSALSSEYSGEATFYGGNVSGGTCSFTEYTIPSGLFGTALSSQRWDNAAECGACVEVTGPSGTKIKAMVVDECPECDSNH…	NPLLNREAEGQCPQGYTQSVYYKTITLQPSSTASTAPTSTLASAGEGQCPVGYTQSVYYKTIPLQPTSTASVEPTSAPAVEPTSTPAVESSSTSIDQVTTLHSSSTVIVTEVVTATPAVATTSSAVESAAPVATTPSAAEASPAAETSTAVEATSSSSSSVVEVTTNAAANAAATTAAAQPTPEAVTTEVATTEAAATTEAAAQPSPEAATTEAVTTQAAAAAATTEAATTQEAAAAATTEAVVQSTAEAATTEAATTEAAAATQAAATTVESKSTSTSSTAASAATSSASSSSSSTSSALSSEYSGEATFYGGNVSGGTCSFTEYTIPSGLFGTALSSQRWDNAAECGACVEVTGPSGTKIKAMVVDECPECDSNHLDLFESAFSELADISKGVISID…	10 mM sodium citrate buffer, pH 5	-8	0.0516899	-0.423068	-4	-4	-6	0	2	-4	-6	-2	C321-C348	C370-C373	C351-C405			8	1	1	0
BciLOOL1	NA	Backusella circina	Mucoromycota	jgi|Bacci1|201715	3.75	12659.6	MARLSFFTIVALTVAGLVSAAPIQQTDLSNKELSKRGSSYTGTATFFHPATEGGSTGACGPEADNDSQIVALNAEQYGDLDEISDWCGKEIEITGPAGTTNAVITDACPECSSGDLDLTPSVFSQVVGDEDQGVGEITWTVV*	APIQQTDLSNKELSKRGSSYTGTATFFHPATEGGSTGACGPEADNDSQIVALNAEQYGDLDEISDWCGKEIEITGPAGTTNAVITDACPECSSGDLDLTPSVFSQVVGDEDQGVGEITWTVVHHHHHH	10 mM NaOAc, pH 5	-16	0.0569106	-0.553033	-14	-2	-14	-2			-16		C39-C67	C88-C91					1	1	0
MphEXLX1	2	Macrophomina phaseolina	Ascomycota	jgi|Macpha1|573000	8.16	21638.2	MRFTLAGAGALAALILAPITFATPVPHTNAKRSNSGKATFYGGNLSGGMCSFTGYTLPSGIYGTALSDSNWNKAAACGECVKVTGPKGNSITAMVVDQCPGCGTNHLDLFQDAFAKLSDISAGIIDVTWEVVECGITSPITLKNKEGTSKYWFSMQVMNANEGVKSLQVSTDGGSTWKDTTRTDYNFFENSSGFGADKVAVKVTGVSGKSVVTKNVGVTGGSTVKAASNL*	TPVPHTNAKRSNSGKATFYGGNLSGGMCSFTGYTLPSGIYGTALSDSNWNKAAACGECVKVTGPKGNSITAMVVDQCPGCGTNHLDLFQDAFAKLSDISAGIIDVTWEVVECGITSPITLKNKEGTSKYWFSMQVMNANEGVKSLQVSTDGGSTWKDTTRTDYNFFENSSGFGADKVAVKVTGVSGKSVVTKNVGVTGGSTVKAASNLHHHHHH	20mM NaOAc, pH 6	1	0.08134	-0.39904	-2	3	-3	1	1	2	-2	3	C28-C55	C77-C80	C58-C112			8	2	2	0
ApuEXLX1	2	Aureobasidium pullulans	Ascomycota	jgi|Aurpu_var_pul1|357050	8.8	23670.7	MFFSTSSTALAALVLAPLALAAPATSPNPAIFERSLNSGKGTWYGMSCGEEACWQQGACAFTDYVLPSSIAGSTCVSETIWNNGQNCGGCVSITYKGGAKKIAMVTNKTGGDKNHLDMSPNMFSKIANKNLGEIPIEWEFVPCPITDGLQIKMHGGSSQYWFAATVMNARLRTFKLEVSGDSGKTWKSTTRNVNNFFEITGGTGTKTAWVRATSEKGDTVIVKDVDMSSGKTTKSTVNYKA*	APATSPNPAIFERSLNSGKGTWYGMSCGEEACWQQGACAFTDYVLPSSIAGSTCVSETIWNNGQNCGGCVSITYKGGAKKIAMVTNKTGGDKNHLDMSPNMFSKIANKNLGEIPIEWEFVPCPITDGLQIKMHGGSSQYWFAATVMNARLRTFKLEVSGDSGKTWKSTTRNVNNFFEITGGTGTKTAWVRATSEKGDTVIVKDVDMSSGKTTKSTVNYKAHHHHHH	20mM HEPES, pH 7	6	0.090498	-0.45127	1	5	-2	2	3	3	0	6	C38-C66		C69-C122	C27-C32		8	1	4	0
PstEXLX1	2	Puccinia striiformis	Basidiomycota	jgi|Pucstr1|30128	9.4	22867	MYTHLGVVLLDLVVIVFQALCANPYNGQVFKGQATTDHSPWERGNCLFFGWPQPKGINPIAINAQMWDSSRMCGACIAITNQFGTHMTVVTDQSPVGPTNLDLGEAAWAAVSNHQPSSGIPITWKMVPCNFTAPIQFTNQKGAHPFWTAIQVANSNVPIRSLEARPTDKKSRGWIKLKRNSASNHYGTKCKPIGPSADLRVTCLNGKQIITNNVNLVYSEGQKPTMATGNC*	ANPYNGQVFKGQATTDHSPWERGNCLFFGWPQPKGINPIAINAQMWDSSRMCGACIAITNQFGTHMTVVTDQSPVGPTNLDLGEAAWAAVSNHQPSSGIPITWKMVPCNFTAPIQFTNQKGAHPFWTAIQVANSNVPIRSLEARPTDKKSRGWIKLKRNSASNHYGTKCKPIGPSADLRVTCLNGKQIITNNVNLVYSEGQKPTMATGNCHHHHHH	25 mM HEPES-NaOH pH 7	14	0.080569	-0.31086	6	8	-1	3	7	5	2	12	C25-C52		C55-C108		C182-C210	8	1	0	1
CsuEXLX1	3	Colletotrichum sublineola	Ascomycota	jgi|Colsu1|717881	5.88	30902.3	MIPGYVSHYAVAILAALSAVADAKACKARHHHQHQGRPAGNSTAPVALPPQTMPPLPATTLATIAQASMQSSQANAAESPAVTSPGNPSTAGAASTTTSSAAAAALQTSPSETFIGLGTRYGGSCTEEDCWQNAACSFVGYDLPAGIDGSTCVSDDIWNNGANCGGCISVTYQGKTLKIMVTNRTGGNATHLDMTPATWSKLTNGNPGGGVNGIEWEWIACPFAESTPLQVHMHGGASKYWFAATIENATLRTKKLEVSSDQGATWKTATIHDNNMWEITGTLPSDTCWVRVTSVNGDEVVVKDVALQSGKITKATENY*	KACKARHHHQHQGRPAGNSTAPVALPPQTMPPLPATTLATIAQASMQSSQANAAESPAVTSPGNPSTAGAASTTTSSAAAAALQTSPSETFIGLGTRYGGSCTEEDCWQNAACSFVGYDLPAGIDGSTCVSDDIWNNGANCGGCISVTYQGKTLKIMVTNRTGGNATHLDMTPATWSKLTNGNPGGGVNGIEWEWIACPFAESTPLQVHMHGGASKYWFAATIENATLRTKKLEVSSDQGATWKTATIHDNNMWEITGTLPSDTCWVRVTSVNGDEVVVKDVALQSGKITKATENYHHHHHH	10 mM sodium citrate buffer, pH 5	-3	0.0606061	-0.365541	-2	-1	-4	0	2	-1	-4	0	C113-C141		C144-C198	C102-C107		10	3	3	0
SspLOOL1	3	Septobasidium sp.	Basidiomycota	jgi|Sepsp1|745603	5.13	10362.4	MARFAVTTLVLALAAFVAASPIEKRSSGQATWYTPSDGEGACGGTHSNSEKVVAVNSAQYAGGAHCGQTVSIKSKSGKSVSAKVVDECPTCGYGDLDLSPATFQVLASMDQGVEGITWSFS*	SPIEKRSSGQATWYTPSDGEGACGGTHSNSEKVVAVNSAQYAGGAHCGQTVSIKSKSGKSVSAKVVDECPTCGYGDLDLSPATFQVLASMDQGVEGITWSFHHHHHH	10 mM NaOAc, pH 5	-2	0.0686275	-0.444257	-6	4	-6	4			-2		C23-C47	C69-C72					0	0	0
PcaLOOL2	3	Phanerochete carnosa	Basidiomycota	jgi|Phaca1|255931	4.47	22921.2	MFKFIALTLTAVAAVRGIVIPATHISRRDLATYDSSALESYSTYSTRYQELGCSSQHDTQFFTDCCHPLLKDQTLADRPSYCTPTNSSTSATPTASADPENTTTSIPLSVNAAAPPPGSGSSPTTPAASAPSPTNTGTATWFTQDNNPGACGIVHQDSDEVVALASAIYDGKYCGMKVLLTNLATGATTQATVADECPGCRSMYSLDLSQGAFNALSGNNLGMGVFPLGWSFVPNQS	IVIPATHISRRDLATYDSSALESYSTYSTRYQELGCSSQHDTQFFTDCCHPLLKDQTLADRPSYCTPTNSSTSATPTASADPENTTTSIPLSVNAAAPPPGSGSSPTTPAASAPSPTNTGTATWFTQDNNPGACGIVHQDSDEVVALASAIYDGKYCGMKVLLTNLATGATTQATVADECPGCRSMYSLDLSQGAFNALSGNNLGMGVFPLGWSFVPNQSHHHHHH	50mM NaOAc, pH 5.6	-4	0.0723982	-0.352318	-3	-1	-3	-1			-4		C134-C157	C180-C183 (no predicted disulfide bridge by AlphaFold 2)					2	2	0
PcaLOOL9	3	Phanerochete carnosa	Basidiomycota	jgi|Phaca1|164667 (node 3517)	4.51	11165.2	MFFIAALLYALLAVVSLGNAAPAPVNSGDGTFFTPGLGACGYNNNESEHVAAVSHQFFDSFGGGSSNPNDAPICGKMATLHYGGKTTTVQIVDRCAGCSGPSDVDMAPAAFNDLADPSVGRIQITWTIN	APAPVNSGDGTFFTPGLGACGYNNNESEHVAAVSHQFFDSFGGGSSNPNDAPICGKMATLHYGGKTTTVQIVDRCAGCSGPSDVDMAPAAFNDLADPSVGRIQITWTINHHHHHH	50mM NaOAc, pH 5.6	-3	0.0576923	-0.385146	-4	1	-4	1			-3		C20-C54	C75-C78					1	0	0
MptLOOL1	NA	Martensiomyces pterosporus	Zygomycota	jgi|Marpt1|259678	9.22	13384.2	MQLQAIISFLVIATASVSAVPRKHRTTSTKEHSPEATSSNPASGSFSGDGTFFSPNTGACGKKNTKKDLIAALNKPQYGNVDSVSKNCFKCALVKGPLGEVKVQITDACPECKFGSLDLSPAAFNKIAKPDDGRVKITWHWVNC*	VPRKHRTTSTKEHSPEATSSNPASGSFSGDGTFFSPNTGACGKKNTKKDLIAALNKPQYGNVDSVSKNCFKCALVKGPLGEVKVQITDACPECKFGSLDLSPAAFNKIAKPDDGRVKITWHWVNCHHHHHH	10 mM NaOAc, pH 5	6	0.071429	-0.59544	3	3	3	3			6		C41-C69	C90-C93	C72-C125				0	0	0
AmaEXLX1	NA	Allomyces macrogynus	Blastocladiomycota	jgi|Allma1|7545	5.76	23286	MNAATVLILTIVALLASAAHANPILAKRGGSYYTWLKSGAGMTTFWTEQGSSGGQCLLDPPANGMAVALQSNGLDNWGYTIASMCGVCINIHNGGNSVVARVIDKLANPERGPGDLDVTGPVWRALTSDQPGQLHDVWWEVVDCPDASGPLVYKWKEGSSQWWAGIQVRNHKKPVVSVIVNGQHPERQPYNYFVSNSGFGGPGPYTIQTWFEGGTSITDYNVQLQAGAEVKGSTWQ*	NPILAKRGGSYYTWLKSGAGMTTFWTEQGSSGGQCLLDPPANGMAVALQSNGLDNWGYTIASMCGVCINIHNGGNSVVARVIDKLANPERGPGDLDVTGPVWRALTSDQPGQLHDVWWEVVDCPDASGPLVYKWKEGSSQWWAGIQVRNHKKPVVSVIVNGQHPERQPYNYFVSNSGFGGPGPYTIQTWFEGGTSITDYNVQLQAGAEVKGSTWQHHHHHH	10 mM HEPES-NaOH pH 7.5	-2	0.106481	-0.225814	-5	3	-6	2	1	1	-4	2	C35-C64		C67-C123 (no predicted disulfide bridge by AlphaFold 2)			9	0	0	0
DesEXLX1	NA	Dactylonectria estremocensis	Ascomycota	jgi|Daces1|608935	8.21	22122.7	MKFLFTALLAIPAVLGYAMPNDISPRADITGTSTFYGGNLAGGNCMFSSYSLPSGIYGTAYSGAKWNAAANCGSCIQVTGPKGTIKAMIVDQCPECAEGHLDLFPDAFKAVGGTDGTVSTSYKFVACGISTPIYIRNKEGTSKWWFSMQVVNHNQPIKSLEVSTDSGKTWTATTRKDYNFFENPSGFLVDTTQVRVTATTGKTITITNVGTTANAKYSATSNFA*	YAMPNDISPRADITGTSTFYGGNLAGGNCMFSSYSLPSGIYGTAYSGAKWNAAANCGSCIQVTGPKGTIKAMIVDQCPECAEGHLDLFPDAFKAVGGTDGTVSTSYKFVACGISTPIYIRNKEGTSKWWFSMQVVNHNQPIKSLEVSTDSGKTWTATTRKDYNFFENPSGFLVDTTQVRVTATTGKTITITNVGTTANAKYSATSNFAHHHHHH	20mM NaOAc, pH 6	5	0.110048	-0.32716	0	5	-3	3	3	2	0	5	C29-C56	C77-C80	C59-C111			8	1	1	0
ScoEXLX1	NA	Schizophyllum commune	Basidiomycota	jgi|Schco2251_1|206783	4.86	23039.3	MIAFLHLTSALVLACLAQARFVHHNTAKVSPRSSTGVDALRGSRAGTATTYGGNWSGGACSFADYAQGSLDGVAISSSEWFGSASCGACLSVTGASGTATVMVVDKCPECEAGHLDLFQDVASKIDANYATKGIFDITWEQVDCPVSGNMQFKNKEGTSGYYFAMQVRNVLEPVDSLEVSTNGGSSWTSVAREDYNYFTSYSGFGNQVDVRVTSMSGKQIVQAGVSVASGTVVEGGSQF*	RFVHHNTAKVSPRSSTGVDALRGSRAGTATTYGGNWSGGACSFADYAQGSLDGVAISSSEWFGSASCGACLSVTGASGTATVMVVDKCPECEAGHLDLFQDVASKIDANYATKGIFDITWEQVDCPVSGNMQFKNKEGTSGYYFAMQVRNVLEPVDSLEVSTNGGSSWTSVAREDYNYFTSYSGFGNQVDVRVTSMSGKQIVQAGVSVASGTVVEGGSQFHHHHHH	20mM NaOAc, pH 6	-10	0.1	-0.38653	-4	-6	-5	-2	1	-4	-7	-3	C41-C67	C88-C91	C70-C125			8	0	5	0
