# Supplementary material for: Uncovering Sequence and Structural Characteristics of Fungal Expansin‐Related Proteins With Potential to Drive Substrate Targeting
Source: Proteins. 2025 Aug 1;94(2):547–57. doi: 10.1002/prot.70029 (PMC12779228; doi:10.1002/prot.70029)
Supplement: Supplementary file 2 — Data S2: Production and yield of recombinantly produced proteins used in the study. [file PROT-94-547-s005.xlsx]

## Sheet: Sheet1
Supplemental File 2: Production and yield of recombinantly produced proteins used in the study.
Protein name	Species name	Phylum	Expressed sequence	Pichia pastoris Expression strain	Storage buffer (including concentration and pH)	Volume of induction culture (mL)	Induction media	Vessel + vessel volume for induction	Induction temperature (°C)	Induction time (h)	Methanol %	Yield (mg purifed protein/ L induction culture)	Total purifed protein (mg)
PcaLOOL2*	Phanerochete carnosa	Basidiomycota	IVIPATHISRRDLATYDSSALESYSTYSTRYQELGCSSQHDTQFFTDCCHPLLKDQTLADRPSYCTPTNSSTSATPTASADPENTTTSIPLSVNAAAPPPGSGSSPTTPAASAPSPTNTGTATWFTQDNNPGACGIVHQDSDEVVALASAIYDGKYCGMKVLLTNLATGATTQATVADECPGCRSMYSLDLSQGAFNALSGNNLGMGVFPLGWSFVPNQSHHHHHH	SMD1168H	50mM NaOAc, pH 5.6	600	BMMY	Shake flask (2 L baffled)	20	72	3	162.87	97.72
PcaLOOL7*	Phanerochete carnosa	Basidiomycota	ATLPEKRSADIAGTHSGDGTYYATGLGACGIYNVDTDYIAAASHILYDSFPGYAGGNPNDNPICGRKVTAHYNGESVTVAITDRCEACAEWDLDFSPSAFSQLADQSVGRIHGVTWTFDHHHHHH	SMD1168H	50mM NaOAc, pH 5.6	2000	BSM	Bioreactor	20	106	0.4	126.1	277.44
PcaLOOL9*	Phanerochete carnosa	Basidiomycota	APAPVNSGDGTFFTPGLGACGYNNNESEHVAAVSHQFFDSFGGGSSNPNDAPICGKMATLHYGGKTTTVQIVDRCAGCSGPSDVDMAPAAFNDLADPSVGRIQITWTINHHHHHH	SMD1168H	50mM NaOAc, pH 5.6	2000	BSM	Bioreactor	20	106	0.33	392.95	982.38
PcaLOOL12*	Phanerochete carnosa	Basidiomycota	APAEKRSTTREGRGTWYDTGLGACGWNNVNSDTVIALSPSVYSGGSHCGQTVTVTNVVTGAKATGTVADECPGCGPNDIDMTPGLFQQLGSLDEGVLTVSWTLHHHHHH	SMD1168H	50mM NaOAc, pH 5.6	2000	BSM	Bioreactor	20	108	0.41	58.3	139.92
DmiEXLX1	Dendrothele microspora	Basidiomycota	LSIERASANATSTSFIPASGFPGLEKSVDAIATTYGGNWPGGMCSFSDYPHTDVPNGVALGKEQWYDTSGCGACIQIAGPSGSVVAMVNDQCPECVDNHLDLDQAYASQVDADFQTEGIFDISWEFVPCPVSGNLQFKNKEGTSGYYFAMQVRNSVLPIDKLEVSTDGSTWTNVEREDYNYFTSYSGFGDTVSVRVTAVTGQQIVQENVTVKDGSIEEGSSQFTSHHHHHH	KM71H	20mM NaOAc, pH 6	600	BMMY	Shake flask (1 L)	20	76	0.01	5.48	3.288
ScoEXLX1	Schizophyllum commune	Basidiomycota	RFVHHNTAKVSPRSSTGVDALRGSRAGTATTYGGNWSGGACSFADYAQGSLDGVAISSSEWFGSASCGACLSVTGASGTATVMVVDKCPECEAGHLDLFQDVASKIDANYATKGIFDITWEQVDCPVSGNMQFKNKEGTSGYYFAMQVRNVLEPVDSLEVSTNGGSSWTSVAREDYNYFTSYSGFGNQVDVRVTSMSGKQIVQAGVSVASGTVVEGGSQFHHHHHH	KM71H	20mM NaOAc, pH 6	600	BMMY	Shake flask (1 L)	20	76	0.01	2.72	1.632
DesEXLX1	Dactylonectria estremocensis	Ascomycota	YAMPNDISPRADITGTSTFYGGNLAGGNCMFSSYSLPSGIYGTAYSGAKWNAAANCGSCIQVTGPKGTIKAMIVDQCPECAEGHLDLFPDAFKAVGGTDGTVSTSYKFVACGISTPIYIRNKEGTSKWWFSMQVVNHNQPIKSLEVSTDSGKTWTATTRKDYNFFENPSGFLVDTTQVRVTATTGKTITITNVGTTANAKYSATSNFAHHHHHH	KM71H	20mM NaOAc, pH 6	600	BMMY	Shake flask (1 L)	20	76	0.01	10.04	6.24
MphEXLX1	Macrophomina phaseolina	Ascomycota	TPVPHTNAKRSNSGKATFYGGNLSGGMCSFTGYTLPSGIYGTALSDSNWNKAAACGECVKVTGPKGNSITAMVVDQCPGCGTNHLDLFQDAFAKLSDISAGIIDVTWEVVECGITSPITLKNKEGTSKYWFSMQVMNANEGVKSLQVSTDGGSTWKDTTRTDYNFFENSSGFGADKVAVKVTGVSGKSVVTKNVGVTGGSTVKAASNLHHHHHH	KM71H	20mM NaOAc, pH 6	600	BMMY	Shake flask (1 L)	20	76	0.01	7.16	4.296
ApuEXLX1	Aureobasidium pullulans	Ascomycota	APATSPNPAIFERSLNSGKGTWYGMSCGEEACWQQGACAFTDYVLPSSIAGSTCVSETIWNNGQNCGGCVSITYKGGAKKIAMVTNKTGGDKNHLDMSPNMFSKIANKNLGEIPIEWEFVPCPITDGLQIKMHGGSSQYWFAATVMNARLRTFKLEVSGDSGKTWKSTTRNVNNFFEITGGTGTKTAWVRATSEKGDTVIVKDVDMSSGKTTKSTVNYKAHHHHHH	KM71H	20mM HEPES, pH 7	4000	Basal salt media	Bioreactor	18	110	0.375	43	173
NcaEXLX1	Neocallimastix californiae	Neocallimastigomycota	GTGSIDAFKNYPGIVEIIEANTKNYSENFKEYFVDGPIYSGDGTAYGDATSGGNCLFPKEEYYADMMYAALNNKQYNLDMGCGLCAVVVSTSNPYKAVRIRVIDQCPECEHGSLDFSDIAFKALSNKTPDRIKITWALIPCDVDIPDWPALLKPDSPLKFQFKTGSTQFWGEVEVYNTRYPVAKVEFLNNGNYESLWRRAYNYWALNSGGFGAGPYTFRVTLADSTVIEAKDVEMVIPSSDEGDEYSTGTQTILHQGTTSSGSNSTGGGSNKKTTTKKATATKTSNKTEAASANQCSKSILSQGYSCCEQGNCDVYYEDGDGAWGVENNDWCGIRTDCSGSINEAVDICPSVYGEMGYECCSSCDVAYSDETGDWGVENDDWCGIRSNCHHHHHH	KM71H	20mM NaOAc, pH 6	600	BMMY	Shake flask (1 L)	20	76	0.01	16.6	9.96
PstEXLX1	Puccinia striiformis	Basidiomycota	ANPYNGQVFKGQATTDHSPWERGNCLFFGWPQPKGINPIAINAQMWDSSRMCGACIAITNQFGTHMTVVTDQSPVGPTNLDLGEAAWAAVSNHQPSSGIPITWKMVPCNFTAPIQFTNQKGAHPFWTAIQVANSNVPIRSLEARPTDKKSRGWIKLKRNSASNHYGTKCKPIGPSADLRVTCLNGKQIITNNVNLVYSEGQKPTMATGNCHHHHHH	KM71H	25 mM HEPES-NaOH pH 7	400	BMMY+casamino acids	Shake flask (500 mL)	18	96	1	11.4	4.6
AmaEXLX1	Allomyces macrogynus	Blastocladiomycota	NPILAKRGGSYYTWLKSGAGMTTFWTEQGSSGGQCLLDPPANGMAVALQSNGLDNWGYTIASMCGVCINIHNGGNSVVARVIDKLANPERGPGDLDVTGPVWRALTSDQPGQLHDVWWEVVDCPDASGPLVYKWKEGSSQWWAGIQVRNHKKPVVSVIVNGQHPERQPYNYFVSNSGFGGPGPYTIQTWFEGGTSITDYNVQLQAGAEVKGSTWQHHHHHH	KM71H	10 mM HEPES-NaOH pH 7.5	600	BMMY+casamino acids	Shake flask (500 mL)	15	72	0.5	83.1	49.8
BciLOOL1	Backusella circina	Mucoromycota	APIQQTDLSNKELSKRGSSYTGTATFFHPATEGGSTGACGPEADNDSQIVALNAEQYGDLDEISDWCGKEIEITGPAGTTNAVITDACPECSSGDLDLTPSVFSQVVGDEDQGVGEITWTVVHHHHHH	KM71H	10 mM NaOAc, pH 5	300	BMMY	Shake flask (500 mL)	20	72	0.5	146.474	43.942
MptLOOL1	Martensiomyces pterosporus	Zygomycota	VPRKHRTTSTKEHSPEATSSNPASGSFSGDGTFFSPNTGACGKKNTKKDLIAALNKPQYGNVDSVSKNCFKCALVKGPLGEVKVQITDACPECKFGSLDLSPAAFNKIAKPDDGRVKITWHWVNCHHHHHH	KM71H	10 mM NaOAc, pH 5	300	BMMY	Shake flask (500 mL)	20	72	0.5	51.119	15.336
SspLOOL1	Septobasidium sp.	Basidiomycota	SPIEKRSSGQATWYTPSDGEGACGGTHSNSEKVVAVNSAQYAGGAHCGQTVSIKSKSGKSVSAKVVDECPTCGYGDLDLSPATFQVLASMDQGVEGITWSFHHHHHH	KM71H	10 mM NaOAc, pH 5	100	BMMY	Shake flask (500 mL)	20	72	0.5	112.761	11.276
AniEXLX1	Aspergillus niger	Ascomycota	NPLLNREAEGQCPQGYTQSVYYKTITLQPSSTASTAPTSTLASAGEGQCPVGYTQSVYYKTIPLQPTSTASVEPTSAPAVEPTSTPAVESSSTSIDQVTTLHSSSTVIVTEVVTATPAVATTSSAVESAAPVATTPSAAEASPAAETSTAVEATSSSSSSVVEVTTNAAANAAATTAAAQPTPEAVTTEVATTEAAATTEAAAQPSPEAATTEAVTTQAAAAAATTEAATTQEAAAAATTEAVVQSTAEAATTEAATTEAAAATQAAATTVESKSTSTSSTAASAATSSASSSSSSTSSALSSEYSGEATFYGGNVSGGTCSFTEYTIPSGLFGTALSSQRWDNAAECGACVEVTGPSGTKIKAMVVDECPECDSNHLDLFESAFSELADISKGVISID…	KM71H	10 mM sodium citrate buffer, pH 5	200	BMMY	Shake flask (2 L baffled)	15	48	1	34.1	6.82
TguEXLX1	Trichosporon guehoae	Basidiomycota	KPSASDSAPVLAPSAPVLAVDPTVSEVVSAVASTVSSAVPSAVGVPDAQSSWPSSISYAASETSASTEIASVTASASVSTAASEYISEAASTVSAAPTPSASTASASASVSPTSSAATSTASSTWDYLSATSYSGTSTFYGGNLNGGNCLFSTMATLPAGIYGTAYSGAVWDSAAECGACIEVTGPGGTIKAMIVDQCPECEQGHLDLFPDAFTAVGGTAGLVDTTYRFVACGITSPLILHNKDGTSAYHFSMQVVNANEPVAALEVSTDGGNTWSATTRTNYNFFEYAAGFGDAFDVRVTSITSRAVTYKGATADAGAQFTADSNFHHHHHH	KM71H	10 mM sodium citrate buffer, pH 5	200	BMMY	Shake flask (2 L baffled)	15	48	1	24.5	4.9
DnaEXLX1	Dendryphion nanum	Ascomycota	LNDQCSLVTVTETVYASPSPYAPASATTLSVSTKENAYPASVSSEIKTPSSYPVYPVASTSCDRETVSVTTTNKVTVTIGAGYATSSAYTPAPSSVEKPAYTPAPSSAEEPAYTPAPSSVEEPVYSLFSSPYPAAPAPSAAVPEQSKPAAIPTYEEPAKPAPSKEPVAQEENTSTPEVSAQATSGKATFYGGNISGGTCSFTGYTLPSGMFGTAFSGSAWNSGANCGRCVNVKGPNGQTIKAMIVDQCPECEPSHLDLFQNGFEKIGTLSAGIIKISYDFVPCGITSPIVLKNKEGTSPYWFSMQVMNGNTGVSKLEVSTDGGKTWKATQRQPYNFFENSAGFGTQSVDVKVTSIDGKTVVTKGVSIQAGKLTTAGGNFHHHHHH	KM71H	10 mM sodium citrate buffer, pH 5	200	BMMY	Shake flask (2 L baffled)	15	48	1	50.5	10.1
CsuEXLX1	Colletotrichum sublineola	Ascomycota	KACKARHHHQHQGRPAGNSTAPVALPPQTMPPLPATTLATIAQASMQSSQANAAESPAVTSPGNPSTAGAASTTTSSAAAAALQTSPSETFIGLGTRYGGSCTEEDCWQNAACSFVGYDLPAGIDGSTCVSDDIWNNGANCGGCISVTYQGKTLKIMVTNRTGGNATHLDMTPATWSKLTNGNPGGGVNGIEWEWIACPFAESTPLQVHMHGGASKYWFAATIENATLRTKKLEVSSDQGATWKTATIHDNNMWEITGTLPSDTCWVRVTSVNGDEVVVKDVALQSGKITKATENYHHHHHH	KM71H	10 mM sodium citrate buffer, pH 5	200	BMMY	shake flask (2 L baffled)	15	48	1	142	28.4
CchEXLX1	Caecomyces churrovis	Neocallimastigomycota	DEKDVEFEQAKKFFSKEADKMDKWLGNWNEEWKDIFTEGPAYTGDGTTYGDPLTGGYCMMPDSEAYTKDMMFAAMNLPQYNISAGCGSCLILAQADNPAKVVRVRVVDRCGECPKGDIDLSNTAWKALTGDFIPGRVKIIWSIVPCTETWYDYPPLVEEGSPIKLKWKMASSVYWGGIQAYNTRYPVTSIERWDGNDWVHLRRDDMFHYMWDETIPGDPMKVRVTQGDGVQVIVDGLVIDGSWYDVDDNYTLGDSQTTIYPERKTATAKPSSTAASTATQVPLPATDSWHHHHHH	KM71H	10 mM sodium citrate buffer, pH 5	200	BMMY	Shake flask (2 L baffled)	15	48	1	328.2	65.64
*Data for Avicel and chitin binding obtained from Monschein, M et al. (2023). Appl. Environ. Microbiol. 89(1): e01863-22.
