# Supplementary material for: Uncovering Sequence and Structural Characteristics of Fungal Expansin‐Related Proteins With Potential to Drive Substrate Targeting
Source: Proteins. 2025 Aug 1;94(2):547–57. doi: 10.1002/prot.70029 (PMC12779228; doi:10.1002/prot.70029)
Supplement: Supplementary file 3 — Data S3: Protein binding to selected substrates (raw data and calculations). [file PROT-94-547-s006.xlsx]

## Sheet: Sheet1
Supplemental File 3: Protein binding to selected substrates (raw data and calculations).
		Percent of bound protein to substrate.					Average percent values of bound protein to substrate					Normalized values of binding percentages, where the highest average binding value to a substrate is set to 1.
Protein name	Replicate	Protein bound to chitin (%)	Protein bound to cellulose (%)	Protein bound to xylan (%)	Protein bound to hardwood pulp (%)		Chitin	Cellulose	Xylan	Hardwood pulp		Replicate	Protein bound to chitin	Protein bound to cellulose	Protein bound to xylan	Protein bound to hardwood pulp
ScoEXLX1	1	63.6397	16.3645	90.5624	90.8576		68.792	30.002	84.946	88.906		1	0.715809	0.184065	1.01863	1.02195
	2	69.0946	33.6381	72.6605	90.8576							2	0.777164	0.378356	0.817273	1.02195
	3	73.6402	40.0021	91.6154	85.0028							3	0.828293	0.449937	1.03047	0.956097
PcaLOOL2*	1	43.5214	-4.40967	59.8475	80.8132		42.0335	2.84495	64.2948	81.4485		1	0.534342	-0.0541406	0.734789	0.9922
	2	40.3596	6.25889	65.9466	83.1004							2	0.495522	0.0768447	0.809672	1.02028
	3	42.2195	6.68563	67.0902	80.432							3	0.518358	0.0820841	0.823713	0.98752
SspLOOL1	1	71.2346	14.7531	83.9499	44.9204		74.6914	14.1358	84.1207	38.3306		1	0.846814	0.17538	0.99797	0.533999
	2	76.9753	17.3457	83.9499	36.1889							2	0.915058	0.2062	0.99797	0.430202
	3	75.8642	10.3086	84.4622	33.8825							3	0.90185	0.122546	1.00406	0.402784
PcaLOOL12*	1	59.7533	9.79499	42.2977	52.0888		56.9005	6.22627	36.8799	50.6527		1	1.05014	0.172142	0.743361	0.915435
	2	60.2159	4.32802	43.8642	51.893							2	1.05827	0.0760629	0.770893	0.911994
	3	50.7325	4.55581	24.4778	47.9765							3	0.891599	0.0800662	0.430186	0.843164
PcaLOOL9*	1	41.5	14.64	31.8395	53.913		60.501	6.43957	32.1739	55.5853		1	0.685939	0.241979	0.526263	0.89111
	2	35.97	2.16	40.6689	56.7224							2	0.594536	0.0357019	0.672202	0.937545
	3	32.23	2.52	24.0134	56.1204							3	0.532718	0.0416522	0.396909	0.927595
CsuEXLX1	1	97.1765	37.4	34.9313	85.7436		92.7541	34.2161	43.1797	85.7909		1	1.04768	0.403217	0.376601	0.924419
	2	89.3178	30.1792	46.1604	86.418							2	0.962953	0.325368	0.497664	0.931689
	3	91.988	38.9473	43.254	85.2112							3	0.99174	0.419899	0.46633	0.918678
	4	92.5341	30.3379	48.3732								4	0.997628	0.327079	0.521521
DnaEXLX1	1	92.2749	14.0834	5.27416	18.3391		94.1627	16.8379	11.6802	19.0255		1	0.979951	0.149565	0.0560111	0.19476
	2	96.4959	21.1859	14.0163	14.9073							2	1.02478	0.224992	0.148851	0.158315
	3	102.314	20.3663	15.7502	19.7119							3	1.08657	0.216289	0.167266	0.209338
	4	85.566	11.716		23.1437							4	0.908704	0.124422		0.245784
MphEXLX1	1	32.42	64.1696	101.603	78.7147		29.3176	69.1169	98.9663	77.192		1	0.327586	0.648398	1.02665	0.795369
	2	22.6475	70.281	99.2766	80.5417							2	0.22884	0.71015	1.00313	0.81383
	3	32.8854	72.9001	96.0191	72.3201							3	0.332288	0.736616	0.970219	0.730754
ApuEXLX1	1	58.61	44.89	105.849	95.4161		60.607	48.885	103.518	94.208		1	0.566182	0.433644	1.02251	0.921735
	2	57.86	49.38	99.4394	88.7732							2	0.558937	0.477018	0.9606	0.857563
	3	65.35	52.38	105.266	98.4356							3	0.631291	0.505999	1.01688	0.950903
PstEXLX1	1	52.4026	36.4304	78.1622	83.3694		52.6065	31.3328	78.7739	81.7637		1	0.640903	0.445557	0.955952	1.01964
	2	52.1987	28.0704	77.5505	80.5904							2	0.638409	0.343311	0.94847	0.98565
	3	53.2182	29.4977	80.609	81.3314							3	0.650878	0.360768	0.985877	0.994713
MptLOOL1	1	32.2455	26.3403	89.0462	90.7095		43.5897	26.7288	87.4814	85.9797		1	0.368599	0.301096	1.01789	1.0369
	2	39.7047	29.3706	88.8227	81.3345							2	0.453865	0.335736	1.01533	0.929735
	3	58.819	24.4755	84.5753	85.8953							3	0.67236	0.27978	0.96678	0.981869
DesEXLX1	1	23.671	71.7418	91.8624	86.8662		23.358	76.557	90.608	88.49		1	0.261247	0.791782	1.01384	0.958703
	2	15.2059	79.4456	86.6893	87.2721							2	0.167821	0.876805	0.956751	0.963183
	3	31.1956	78.4826	93.2733	91.3313							3	0.344292	0.866177	1.02942	1.00798
DmiEXLX1	1	83.8129	25.9032	10.3406	69.4276		86.171	25.8263	8.889	69.2256		1	0.972635	0.300602	0.12	0.805696
	2	87.0783	25.442	10.8848	68.8215							2	1.01053	0.29525	0.126316	0.798663
	3	87.6226	26.1337	5.4424	69.4276							3	1.01685	0.303278	0.0631581	0.805696
TguEXLX1	1	38.396	34.8281	19.8563	7.50812		40.4554	41.6722	21.2734	2.28832		1	0.921381	0.835763	0.476488	0.180171
	2	35.6851	40.4168	15.8156	-0.268312							2	0.856328	0.969874	0.379524	-0.00643863
	3	41.0294	49.7718	21.091	-0.37484							3	0.984574	1.19436	0.506116	-0.00899497
	4	46.7112		28.3306								4	1.12092		0.679844
NcaEXLX1	1	98.1691	49.0845	35.8644	-6.3185		95.358	43.679	33.815	14.824		1	1.02948	0.51474	0.376103	-0.0662608
	2	92.9795	36.1106	30.4847	23.5728							2	0.975057	0.378685	0.319687	0.247204
	3	94.9256	45.8411	35.0959	27.2181							3	0.995465	0.480726	0.368043	0.285431
CchEXLX1	1	73.7187	22.2401	14.7215	18.3372		85.7379	12.7154	15.2959	18.631		1	0.859814	0.259397	0.171703	0.213875
	2	85.9647	7.75873	14.7998	21.4705							2	1.00265	0.0904936	0.172617	0.25042
	3	97.5303	8.14749	16.3665	16.0852							3	1.13754	0.0950278	0.190889	0.187609
PcaLOOL7*	1	79.681	14.0456	11.8227	11.8227		79.4448	14.3457	13.6524	13.6524		1	1.00297	0.176797	0.148816	0.148816
	2	79.1494	14.4058	10.9782	10.9782							2	0.996283	0.181331	0.138186	0.138186
	3	79.5038	14.5858	18.1562	18.1562							3	1.00074	0.183597	0.228539	0.228539
AmaEXLX1	1	80.0434	101.157	83.2249	95.8763		80.6218	100.217	82.6464	96.0582		1	0.798701	1.00938	0.830447	0.956688
	2	82.4295	99.4215	82.791	95.3305							2	0.822511	0.992063	0.826118	0.951242
	3	79.3926	100.072	81.9234	96.9679							3	0.792208	0.998557	0.81746	0.96758
BciLOOL1	1	67.3045	-19.3844	-26.2004	-1.35014		71.4642	-12.3128	-6.15866	3.78038		1	0.941793	-0.271246	-0.366623	-0.0188925
	2	72.0466	-22.1298	-3.65344	0							2	1.00815	-0.309662	-0.0511227	0
	3	75.0416	4.57571	11.3779	12.6913							3	1.05006	0.0640279	0.159211	0.177589
AniEXLX1	1	29.3564	8.03452	-14.2081	19.2061		28.8615	8.57465	-11.6953	15.6316		1	1.01715	0.278382	-0.492287	0.665459
	2	28.6881	10.6902	-10.1132	7.54335							2	0.993992	0.370396	-0.350405	0.261364
	3	28.5399	6.99925	-10.7647	20.1454							3	0.988859	0.242512	-0.372977	0.698004
	*Data for Avicel and chitin binding obtained from Monschein, M et al. (2023). Appl. Environ. Microbiol. 89(1): e01863-22.
