# Supplementary material for: Uncovering Sequence and Structural Characteristics of Fungal Expansin‐Related Proteins With Potential to Drive Substrate Targeting
Source: Proteins. 2025 Aug 1;94(2):547–57. doi: 10.1002/prot.70029 (PMC12779228; doi:10.1002/prot.70029)
Supplement: Supplementary file 4 — Data S4: Computational and Experimental Data for PCA. [file PROT-94-547-s002.xlsx]

## Sheet: Input information
Supplemental File 4: Computational and Experimental Data for PCA.
Table 1: Protein binding values in percentages.										Table 2: Standardized binding values.
	Avicel binding (%)	Chitin binding (%)	Xylan binding (%)	Hardwood pulp binding (%)	Protein charge (e)	Aromaticity	Average hydrophobicity	pI			Avicel binding	Chitin binding	Xylan binding	Hardwood pulp binding	Protein charge	Aromaticity	Average hydrophobicity	pI
BciLOOL1	-12.3128	71.4642	-6.15866	3.78038	-16	0.0569106	-0.553033	3.75		BciLOOL1	-1.53175	0.350474	-1.45479	-1.4555	-1.60482	-1.38177	-1.6505	-0.990349
AniEXLX1	8.57465	28.8615	-11.6953	15.6316	-8	0.0516899	-0.423068	4		AniEXLX1	-0.773856	-1.49452	-1.60157	-1.11252	-0.589912	-1.63547	-0.330027	-0.860655
DmiEXLX1	25.8263	86.171	8.889	69.2256	-18	0.106195	-0.408933	4.08		DmiEXLX1	-0.147887	0.987379	-1.05587	0.438517	-1.85854	1.01317	-0.186419	-0.819152
TguEXLX1	41.6722	40.4554	21.2734	2.28832	-8	0.0853659	-0.22107	4.07		TguEXLX1	0.427077	-0.992422	-0.72755	-1.49868	-0.589912	0.00100228	1.72231	-0.82434
NcaEXLX1	43.679	95.358	33.815	14.824	-8	0.112821	-0.519229	4.41		NcaEXLX1	0.499892	1.38524	-0.395063	-1.13589	-0.589912	1.33515	-1.30704	-0.647955
CchEXLX1	12.7154	85.7379	15.2959	18.631	-10	0.117241	-0.462145	4.53		CchEXLX1	-0.623609	0.968623	-0.886017	-1.02572	-0.843638	1.54998	-0.727063	-0.585702
ScoEXLX1	30.002	68.792	84.946	88.906	-10	0.1	-0.38653	4.86		ScoEXLX1	0.00362727	0.234748	0.960455	1.00808	-0.843638	0.712144	0.041207	-0.414505
DnaEXLX1	16.8379	94.1627	11.6802	19.0255	5	0.0868421	-0.295277	5.06		DnaEXLX1	-0.474027	1.33348	-0.981872	-1.0143	1.05931	0.0727403	0.968352	-0.310749
PcaLOOL2	2.84495	42.0335	64.2948	81.4485	-4	0.0723982	-0.352318	4.47		PcaLOOL2	-0.981756	-0.924081	0.412977	0.792256	-0.0824609	-0.629157	0.388803	-0.616828
PcaLOOL7	14.3457	79.4448	13.6524	13.6524	-6	0.108333	-0.387227	4.47		PcaLOOL7	-0.564454	0.696087	-0.929589	-1.1698	-0.336187	1.1171	0.0341232	-0.616828
SspLOOL1	14.1358	74.6914	84.1207	38.3306	-2	0.0686275	-0.444257	5.13		SspLOOL1	-0.572071	0.490231	0.938574	-0.4556	0.171265	-0.812395	-0.545319	-0.274434
PcaLOOL12	6.22627	56.9005	36.8799	50.6527	-6	0.0818182	-0.298349	4.41		PcaLOOL12	-0.859066	-0.280235	-0.313811	-0.0989906	-0.336187	-0.171396	0.937144	-0.647955
PcaLOOL9	6.43957	60.501	32.1739	55.5853	-3	0.0576923	-0.385146	4.51		PcaLOOL9	-0.851326	-0.12431	-0.43857	0.0437597	0.044402	-1.34378	0.0552692	-0.596077
CsuEXLX1	34.2161	92.7541	43.1797	85.7909	-3	0.0606061	-0.365541	5.88		CsuEXLX1	0.156535	1.27247	-0.146798	0.917927	0.044402	-1.20219	0.254461	0.11465
AmaEXLX1	100.217	80.6218	82.6464	96.0582	-2	0.106481	-0.225814	5.76		AmaEXLX1	2.55135	0.747062	0.899491	1.21507	0.171265	1.02711	1.67411	0.0523967
DesEXLX1	76.557	23.358	90.608	88.49	5	0.110048	-0.327163	8.21		DesEXLX1	1.69286	-1.73286	1.11056	0.996039	1.05931	1.20042	0.64438	1.32341
MphEXLX1	69.1169	29.3176	98.9663	77.192	1	0.0813397	-0.399038	8.16		MphEXLX1	1.4229	-1.47477	1.33214	0.669069	0.551854	-0.194647	-0.0858848	1.29747
ApuEXLX1	48.885	60.607	103.518	94.208	6	0.0904977	-0.451273	8.8		ApuEXLX1	0.68879	-0.119719	1.45281	1.16152	1.18617	0.250385	-0.616596	1.62949
PstEXLX1	31.3328	52.6065	78.7739	81.7637	14	0.0805687	-0.310857	9.4		PstEXLX1	0.0519161	-0.466195	0.796827	0.801377	2.20107	-0.232113	0.810055	1.94075
MptLOOL1	26.7288	43.5897	87.4814	85.9797	6	0.0714286	-0.59544	9.22		MptLOOL1	-0.115139	-0.856684	1.02767	0.923391	1.18617	-0.676276	-2.08136	1.84737
Average	29.902	63.3714	48.717	54.0732	-3.35	0.0853452	-0.390585	5.659
Standard deviation	27.5599	23.091	37.7206	34.5536	7.88253	0.0205784	0.0984232	1.9276

## Sheet: Loading scores
Table 3: Loading scores of the PCA.
Principal component 1		Principal component 2
pI	0.467622	pI	0.175267
Cellulose	0.371005	Cellulose	-0.42468
Chitin	-0.227	Chitin	-0.40337
Xylan	0.472658	Xylan	0.009501
Hardwood pulp	0.423198	Hardwood pulp	-0.01353
Charge	0.414469	Charge	0.181045
Aromaticity	0.07228	Aromaticity	-0.68031
Hydrophobicity	0.112449	Hydrophobicity	-0.36104
