# Supplementary material for: Uncovering Sequence and Structural Characteristics of Fungal Expansin‐Related Proteins With Potential to Drive Substrate Targeting
Source: Proteins. 2025 Aug 1;94(2):547–57. doi: 10.1002/prot.70029 (PMC12779228; doi:10.1002/prot.70029)
Supplement: Supplementary file 5 — Data S5: Zeta potential values of substrates used for protein binding. [file PROT-94-547-s001.xlsx]

## Sheet: Sheet1
Supplemental File 5: Zeta potential values of substrates used for protein binding.
Substrate	pH	Buffer	Zeta potential (mV)	Standard deviation
Cellulose	5	50 mM sodium acetate	-3.91667	0.529937
Chitin	5	50 mM sodium acetate	10.6533	0.780085
HW	5	50 mM sodium acetate	-8.51667	0.730502
SW	5	50 mM sodium acetate	-4.59333	0.883421
Xylan	5	50 mM sodium acetate	-5.76	0.288444
