# Supplementary material for: Uncovering Sequence and Structural Characteristics of Fungal Expansin‐Related Proteins With Potential to Drive Substrate Targeting
Source: Proteins. 2025 Aug 1;94(2):547–57. doi: 10.1002/prot.70029 (PMC12779228; doi:10.1002/prot.70029)
Supplement: Supplementary file 6 — Data S6: Surface charge distributions of the proteins used in the study. [file PROT-94-547-s003.xlsx]

## Sheet: DmiEXLX1-Cluster1
Supplemental File 6: Surface charge distributions of the proteins used in the study.
DmiEXLX1

## Sheet: TguEXLX1-Cluster1
TguEXLX1

## Sheet: NcaEXLX1-Cluster1
NcaEXLX1

## Sheet: CchEXLX1-Cluster1
CchEXLX1

## Sheet: DnaEXLX1_Cluster1
DnaEXLX1

## Sheet: PcaLOOL7-Cluster1
PcaLOOL7

## Sheet: PcaLOOL12-Cluster1
PcaLOOL12

## Sheet: AniEXLX1
AniEXLX1

## Sheet: BciLOOL1
BciLOOL1

## Sheet: MphEXLX1-Cluster2
MphEXLX1

[truncated: 10 more sheets: ApuEXLX1-Cluster2, PstEXLX1-Cluster2, CsuEXLX1-Cluster3, SspLOOL1-Cluster3, PcaLOOL2-Cluster3, PcaLOOL9-Cluster3, MptLOOL1, AmaEXLX1, DesEXLX1, ScoEXLX1]
